# Supplementary material for: Regulatory B cell repertoire defects predispose lung cancer patients to immune-related toxicity following checkpoint blockade
Source: Nat Commun. 2022 Jun 7;13:3148. doi: 10.1038/s41467-022-30863-x (PMC9174492; doi:10.1038/s41467-022-30863-x)
Supplement: Supplementary file 3 — Source Data [file 41467_2022_30863_MOESM3_ESM.xlsx]

## Sheet: Figure 1a
Figure 1a
Pseudonym	Condition	IL10
XRUOB31	T	4.4731
XRUOB53	T	2.487
XRUOB14	T	5.2997
XRUOB12	T	1.7416
XRUOB26	T	2.6995
XRUOB4	T	4.375
XRUOB30	T	5.3254
XRUOB38	T	5.5765
XRUOB65	C	4.2635
XRUOB79	C	4.2177
XRUOB66	C	5.5733
XRUOB55	C	6.543
XRUOB18	C	14.7862
XRUOB45	C	9.6914
XRUOB71	C	21.0526
XRUOB40	C	16.7553
XRUOB85	NT	6.6327
XRUOB63	NT	7.4832
XRUOB25	NT	8.7235
XRUOB76	NT	6.9644
XRUOB2	NT	6.6925
XRUOB88	NT	6.826
XRUOB78	NT	6.6905
XRUOB20	NT	6.4232
XRUOB66	NT	7.9011
XRUOB40	NT	12.6482
XRUOB32	NT	8.5236
XRUOB70	NT	9.7368
XRUOB19	NT	6.1667
XRUOB50	NT	8.2828
XRUOB36	NT	9.7561
XRUOB83	NT	8.4158
XRUOB85	NT	11.3462
XRUOB11	NT	11.4977
XRUOB78	NT	21.0843
XRUOB15	NT	18.8321
XRUOB69	NT	11.7329
XRUOB38	NT	9.3886
XRUOB38	NT	6.8512
XRUOB66	NT	8.527
XRUOB12	NT	6.373
XRUOB6	NT	10.1161
XRUOB29	NT	10.7072
XRUOB16	NT	7.4185
XRUOB66	NT	8.6364

## Sheet: Figure 1b
Figure 1b
Clinical_Condition	Experimental_Condition	IFNgamma
No Toxicity	CD4	7.665
No Toxicity	CD4:CD19 (1:1)	2.3222
No Toxicity	CD4:CD19 (1:2)	1.5592
No Toxicity	CD4:CD19 (1:4)	1.2853
No Toxicity	CD4	15.9434
No Toxicity	CD4:CD19 (1:1)	3.7583
No Toxicity	CD4:CD19 (1:2)	2.9803
No Toxicity	CD4:CD19 (1:4)	4.1946
Toxicity	CD4	4.4663
Toxicity	CD4:CD19 (1:1)	3.5841
Toxicity	CD4:CD19 (1:2)	3.0795
Toxicity	CD4:CD19 (1:4)	3.4264
Toxicity	CD4	4.1574
Toxicity	CD4:CD19 (1:1)	3.3502
Toxicity	CD4:CD19 (1:2)	3.1034
Toxicity	CD4:CD19 (1:4)	3.4803
No Toxicity	CD4	5.4232
No Toxicity	CD4:CD19 (1:1)	2.8312
No Toxicity	CD4:CD19 (1:2)	0.8777
No Toxicity	CD4:CD19 (1:4)	1.1321
No Toxicity	CD4	11.328
No Toxicity	CD4:CD19 (1:1)	3.2503
No Toxicity	CD4:CD19 (1:2)	2.1196
No Toxicity	CD4:CD19 (1:4)	1.5277
Toxicity	CD4	3.535
Toxicity	CD4:CD19 (1:1)	3.2849
Toxicity	CD4:CD19 (1:2)	2.8202
Toxicity	CD4:CD19 (1:4)	3.9306
Toxicity	CD4	15.9618
Toxicity	CD4:CD19 (1:1)	14.7687
Toxicity	CD4:CD19 (1:2)	15.4455
Toxicity	CD4:CD19 (1:4)	9.0839
No Toxicity	CD4	9.4822
No Toxicity	CD4:CD19 (1:1)	6.4806
No Toxicity	CD4:CD19 (1:2)	3.1635
No Toxicity	CD4:CD19 (1:4)	3.1793
Toxicity	CD4	4.9321
Toxicity	CD4:CD19 (1:1)	4.8532
Toxicity	CD4:CD19 (1:2)	4.2579
Toxicity	CD4:CD19 (1:4)	4.5602
Toxicity	CD4	13.6351
Toxicity	CD4:CD19 (1:1)	11.2259
Toxicity	CD4:CD19 (1:2)	8.3123
Toxicity	CD4:CD19 (1:4)	6.8358
No Toxicity	CD4	13.281
No Toxicity	CD4:CD19 (1:1)	3.6942
No Toxicity	CD4:CD19 (1:2)	2.9223
No Toxicity	CD4:CD19 (1:4)	2.7654
Toxicity	CD4	13.7397
Toxicity	CD4:CD19 (1:1)	11.5002
Toxicity	CD4:CD19 (1:2)	10.3564
Toxicity	CD4:CD19 (1:4)	12.7341
No Toxicity	CD4	12.4292
No Toxicity	CD4:CD19 (1:1)	7.1241
No Toxicity	CD4:CD19 (1:2)	6.8966
No Toxicity	CD4:CD19 (1:4)	7.4324
No Toxicity	CD4	22.2501
No Toxicity	CD4:CD19 (1:1)	12.7462
No Toxicity	CD4:CD19 (1:2)	7.0305
No Toxicity	CD4:CD19 (1:4)	5.1978
Toxicity	CD4	19.4503
Toxicity	CD4:CD19 (1:1)	17.2435
Toxicity	CD4:CD19 (1:2)	15.2434
Toxicity	CD4:CD19 (1:4)	14.6625
Control	CD4:CD19 (1:1)	14.0377
Control	CD4:CD19 (1:2)	11.8406
Control	CD4:CD19 (1:4)	6.2104
Control	CD4	17.9405
Control	CD4:CD19 (1:1)	5.4757
Control	CD4:CD19 (1:2)	4.7731
Control	CD4:CD19 (1:4)	2.79
Control	CD4	8.723
Control	CD4	20.9877
Control	CD4:CD19 (1:1)	9.6491
Control	CD4:CD19 (1:2)	5.5556
Control	CD4:CD19 (1:4)	2.8986
Control	CD4	13.5135
Control	CD4:CD19 (1:1)	10.3774
Control	CD4:CD19 (1:2)	5.9322
Control	CD4:CD19 (1:4)	4.2254

## Sheet: Figure 1c
Figure 1c
Pseudonym	Condition	IL10	IFN-gamma	IL-2	IL-17	IL-6	TNF-alpha
XRUOB31	T	4.4731	12.6611	4.5489	6.8234	21.5315	7.5057
XRUOB53	T	2.487	12.3316	4.1451	4.5596	20.5181	7.3575
XRUOB14	T	5.2997	4.4309	8.2537	6.5161	10.7732	9.3831
XRUOB12	T	1.7416	1.501	1.5203	2.4824	2.2996	2.9539
XRUOB26	T	2.6995	13.2238	2.4648	2.6995	7.3552	4.5383
XRUOB4	T	4.375	14.5833	7.7083	5.2083	23.75	10
XRUOB30	T	5.3254	3.8462	6.5828	3.1065	10.5769	6.5828
XRUOB38	T	5.5765	3.1027	6.2055	3.7317	8.5535	3.8994
XRUOB65	C	4.2635	26.707	0.7848	2.3682	6.304	35.0612
XRUOB79	C	4.2177	26.2251	0.4603	1.3613	5.8918	32.6422
XRUOB66	C	5.5733	9.1057	2.9881	3.5481	2.4805	12.5909
XRUOB55	C	6.543	10.8388	3.1106	4.6283	3.191	15.6495
XRUOB18	C	14.7862	19.5962	8.0166	13.9549	11.6983	33.1354
XRUOB45	C	9.6914	19.7076	4.9269	7.0926	7.3633	16.6215
XRUOB71	C	21.0526	20.1754	14.4737	29.8246	30.7018	32.8947
XRUOB40	C	16.7553	19.4149	12.766	19.6809	22.8723	28.9894
XRUOB85	NT	6.6327	18.8411	3.9723	5.8673	20.6997	2.6239
XRUOB63	NT	7.4832	21.4126	3.3913	7.7635	19.8711	3.9798
XRUOB25	NT	8.7235	26.1706	4.1052	8.2745	18.9865	5.5164
XRUOB76	NT	6.9644	23.7509	4.1581	6.3655	31.2457	2.0876
XRUOB2	NT	6.6925	32.9906	4.6527	5.0405	34.2717	3.8098
XRUOB88	NT	6.826	33.1762	2.979	4.8435	34.7514	4.1256
XRUOB78	NT	6.6905	15.7895	4.3265	4.6833	7.8501	5.62
XRUOB20	NT	6.4232	16.3098	4.9118	10.4534	4.471	3.9673
XRUOB66	NT	7.9011	16.8275	6.3329	7.7201	11.7612	7.3583
XRUOB40	NT	12.6482	13.6364	16.4032	24.5059	29.4466	14.8221
XRUOB32	NT	8.5236	20.8524	8.828	9.1324	20.8524	6.8493
XRUOB70	NT	9.7368	17.7632	8.2895	8.2895	18.4211	4.0789
XRUOB19	NT	6.1667	10.8333	5.5	8.3333	19	4
XRUOB50	NT	8.2828	12.9293	8.6869	11.9192	27.8788	12.9293
XRUOB36	NT	9.7561	14.2589	9.7561	9.5685	24.2026	6.7542
XRUOB83	NT	8.4158	7.4257	5.6931	3.9604	29.2079	7.1782
XRUOB85	NT	11.3462	18.8462	9.3269	11.5385	7.1154	10.2885
XRUOB11	NT	11.4977	11.4977	6.0514	7.5643	22.3903	5.1437
XRUOB78	NT	21.0843	15.0602	24.6988	16.2651	3.6145	7.2289
XRUOB15	NT	18.8321	5.9854	6.8613	4.3796	21.7518	7.4453
XRUOB69	NT	11.7329	5.5957	9.2058	5.5957	25.0903	6.4982
XRUOB38	NT	9.3886	9.1703	4.3668	3.9301	26.4192	8.7336
XRUOB38	NT	6.8512	22.0574	2.8407	4.1358	23.3943	1.3368
XRUOB66	NT	8.527	19.9687	3.0712	2.9989	21.7512	1.8186
XRUOB12	NT	6.373	32.2621	4.0079	6.716	23.1991	5.1453
XRUOB6	NT	10.1161	45.4395	5.4312	9.5357	19.5688	6.3847
XRUOB29	NT	10.7072	33.1943	3.536	8.3035	27.9897	2.0262
XRUOB16	NT	7.4185	32.8668	2.7717	3.8995	27.7853	2.962
XRUOB66	NT	8.6364	31.867	4.0065	5.8885	26.4635	2.3438

## Sheet: Figure 4b
Figure 4b
Condition	Toxicity	LA9	LA2	LA12	LA18
Before Treatment	No Toxicity	1.94591	4.15888	5.1358	5.23644
Before Treatment	Toxicity	6.96602	4.86753	5.37064	4.48864
Before Treatment	No Toxicity	0.693147	5.8861	7.83241	4.59512
Before Treatment	No Toxicity	11.1198	3.17805	4.61512	4.94164
Before Treatment	Toxicity	0.006	4.20469	4.63473	3.04452
Before Treatment	No Toxicity	2.30259	2.3979	6.22851	3.3673
Before Treatment	No Toxicity	8.76	4.78749	5.8522	4.20469
Before Treatment	Toxicity	1.79176	3.73767	5.73979	4.96981
Before Treatment	No Toxicity	4.94164	6.82655	9.04817	4.89784
Before Treatment	No Toxicity	9.88	7.96936	3.63759	5.66643
Before Treatment	Toxicity	0.67897	4.60517	5.99645	5.95584
Before Treatment	Toxicity	1.60944	4.51086	6.10925	2.80666
Before Treatment	No Toxicity	5.675	8.68084	4.8828	5.74939
Before Treatment	No Toxicity	1.94591	8.1588	5.00395	5.2575
Before Treatment	No Toxicity	7.808	6.98934	6.97448	5.24702
Before Treatment	No Toxicity	1.09861	8.65434	4.82831	2.63906
Before Treatment	No Toxicity	7.88	1.60944	7.67687	8.5689
Before Treatment	No Toxicity	8.9932	7.05186	6.52209	4.64439
Before Treatment	No Toxicity	2.94444	6.83087	6.63726	7.76472
Treatment	No Toxicity	4.89035	3.4012	5.743	7.58223
Treatment	Toxicity	7.00306	3.78419	6.01372	5.1317
Treatment	No Toxicity	12.7081	5.90263	8.96992	6.72743
Treatment	No Toxicity	11.9692	4.7185	4.26268	8.20001
Treatment	Toxicity	2.48491	3.66356	6.71659	5.39203
Treatment	No Toxicity	9.96981	4.55388	8.21257	7.42237
Treatment	No Toxicity	13.6376	6.13123	4.7362	8.04398
Treatment	Toxicity	2.19722	2.94444	4.89035	5.43308
Treatment	No Toxicity	10.5582	4.18965	8.38708	7.29029
Treatment	No Toxicity	12.1972	5.51745	6.77308	7.05445
Treatment	Toxicity	1.60944	4.29046	4.91265	6.06146
Treatment	Toxicity	2.77259	6.24998	5.1985	4.02102
Treatment	No Toxicity	12.9444	6.56244	6.25575	6.53814
Treatment	No Toxicity	3.09104	7.91096	5.43808	5.50126
Treatment	No Toxicity	3.21888	9.27454	8.28602	7.36771
Treatment	No Toxicity	2.63906	8.28627	6.05209	4.35671
Treatment	No Toxicity	8.3627	5.8999	5.78996	5.25227
Treatment	No Toxicity	3.04452	5.80212	8.01764	7.56579
Treatment	No Toxicity	5.6058	5.55683	6.61204	10.9179

## Sheet: Supp Fig. 2
Supplementary Figure 2.
	Condition	Concentration (pg/ml)
XRUOB31	T	3.667
XRUOB53	T	3.615
XRUOB14	T	3.296
XRUOB12	T	3.208
XRUOB26	T	2.857
XRUOB4	T	2.847
XRUOB30	T	4.622
XRUOB38	T	3.803
XRUOB65	C	47.434
XRUOB79	C	52.474
XRUOB66	C	54.809
XRUOB55	C	54.521
XRUOB18	C	4.592
XRUOB45	C	4.384
XRUOB71	C	5.346
XRUOB40	C	5.775
XRUOB85	NT	4.941
XRUOB63	NT	4.196
XRUOB25	NT	4.601
XRUOB76	NT	11.377
XRUOB2	NT	9.968
XRUOB88	NT	10.27
XRUOB78	NT	4.358
XRUOB20	NT	4.497
XRUOB66	NT	4.351
XRUOB40	NT	3.126
XRUOB32	NT	3.304
XRUOB70	NT	3.776
XRUOB19	NT	4.049
XRUOB50	NT	3.431
XRUOB36	NT	7.437
XRUOB83	NT	7.437
XRUOB85	NT	3.978
XRUOB11	NT	4.018
XRUOB78	NT	4.755
XRUOB15	NT	3.679
XRUOB69	NT	3.589
XRUOB38	NT	3.735
XRUOB38	NT	4.557
XRUOB66	NT	16.256
XRUOB12	NT	14.66
XRUOB6	NT	16.699
XRUOB29	NT	18.309
XRUOB16	NT	4.601
XRUOB66	NT	4.862
